# Supplementary material for: Multiplexed detection of RNA using MERFISH and branched DNA amplification
Source: Sci Rep. 2019 May 22;9:7721. doi: 10.1038/s41598-019-43943-8 (PMC6531529; doi:10.1038/s41598-019-43943-8)
Supplement: Supplementary file 2 — Table S1 [file 41598_2019_43943_MOESM2_ESM.xlsx]

## Sheet: Sheet1
Bit	Original readout sequences	Primary amplifier sequences	Secondary amplifier sequences	Final readout sequences
1	ATCCTCCTTCAATACATCCC	ACACTTTCACCTTCCCATTA TT ACACTTTCACCTTCCCATTA TT ACACTTTCACCTTCCCATTA TT ACACTTTCACCTTCCCATTA TT ACACTTTCACCTTCCCATTA TT ATCCTCCTTCAATACATCCC	ATGAGGAAAGTGGTGTGAGA TT ATGAGGAAAGTGGTGTGAGA TT ATGAGGAAAGTGGTGTGAGA TT ATGAGGAAAGTGGTGTGAGA TT ATGAGGAAAGTGGTGTGAGA TA TAATGGGAAGGTGAAAGTGT	TCTCACACCACTTTCCTCAT
2	ACACTACCACCATTTCCTAT	TCCCAACACATCCTATCTCA TA TCCCAACACATCCTATCTCA TA TCCCAACACATCCTATCTCA TA TCCCAACACATCCTATCTCA TA TCCCAACACATCCTATCTCA TA ACACTACCACCATTTCCTAT	GAGGAGTGGATAAATGGTGT AT GAGGAGTGGATAAATGGTGT AT GAGGAGTGGATAAATGGTGT AT GAGGAGTGGATAAATGGTGT AT GAGGAGTGGATAAATGGTGT AT TGAGATAGGATGTGTTGGGA	ACACCATTTATCCACTCCTC
3	ACTCCACTACTACTCACTCT	ACCCATTACTCCATTACCAT AT ACCCATTACTCCATTACCAT AT ACCCATTACTCCATTACCAT AT ACCCATTACTCCATTACCAT AT ACCCATTACTCCATTACCAT AT ACTCCACTACTACTCACTCT	AGTGTGGGATTGATGAGATA TT AGTGTGGGATTGATGAGATA TT AGTGTGGGATTGATGAGATA TT AGTGTGGGATTGATGAGATA TT AGTGTGGGATTGATGAGATA TT ATGGTAATGGAGTAATGGGT	TATCTCATCAATCCCACACT
4	ACCCTCTAACTTCCATCACA	TATCATCCTTACACCTCACT AA TATCATCCTTACACCTCACT AA TATCATCCTTACACCTCACT AA TATCATCCTTACACCTCACT AA TATCATCCTTACACCTCACT AA ACCCTCTAACTTCCATCACA	TGTGGTTTGGAGATGATAGA TA TGTGGTTTGGAGATGATAGA TA TGTGGTTTGGAGATGATAGA TA TGTGGTTTGGAGATGATAGA TA TGTGGTTTGGAGATGATAGA TA AGTGAGGTGTAAGGATGATA	TCTATCATCTCCAAACCACA
5	ACCACAACCCATTCCTTTCA	ACTCTCCTTTCCCATAACCT AT ACTCTCCTTTCCCATAACCT AT ACTCTCCTTTCCCATAACCT AT ACTCTCCTTTCCCATAACCT AT ACTCTCCTTTCCCATAACCT AT ACCACAACCCATTCCTTTCA	GAGATTAGAGATGAGTTGGA TA GAGATTAGAGATGAGTTGGA TA GAGATTAGAGATGAGTTGGA TA GAGATTAGAGATGAGTTGGA TA GAGATTAGAGATGAGTTGGA TA AGGTTATGGGAAAGGAGAGT	TCCAACTCATCTCTAATCTC
6	TTTCTACCACTAATCAACCC	ATCATCAACACCTCATCAAC AT ATCATCAACACCTCATCAAC AT ATCATCAACACCTCATCAAC AT ATCATCAACACCTCATCAAC AT ATCATCAACACCTCATCAAC AT TTTCTACCACTAATCAACCC	AGTTGAGGTGGGAGAGTATT AT AGTTGAGGTGGGAGAGTATT AT AGTTGAGGTGGGAGAGTATT AT AGTTGAGGTGGGAGAGTATT AT AGTTGAGGTGGGAGAGTATT AT GTTGATGAGGTGTTGATGAT	AATACTCTCCCACCTCAACT
7	ACCCTTTACAAACACACCCT	ACCCTTTCAATCCATTCCAA TT ACCCTTTCAATCCATTCCAA TT ACCCTTTCAATCCATTCCAA TT ACCCTTTCAATCCATTCCAA TT ACCCTTTCAATCCATTCCAA TT ACCCTTTACAAACACACCCT	GGGTAGTGGGAATGATTTAT AT GGGTAGTGGGAATGATTTAT AT GGGTAGTGGGAATGATTTAT AT GGGTAGTGGGAATGATTTAT AT GGGTAGTGGGAATGATTTAT AT TTGGAATGGATTGAAAGGGT	ATAAATCATTCCCACTACCC
8	TCCTATTCTCAACCTAACCT	ACTTCTCACCTACCAATCAT AT ACTTCTCACCTACCAATCAT AT ACTTCTCACCTACCAATCAT AT ACTTCTCACCTACCAATCAT AT ACTTCTCACCTACCAATCAT AT TCCTATTCTCAACCTAACCT	AGGTAATGAGTTAGAGGTGA TT AGGTAATGAGTTAGAGGTGA TT AGGTAATGAGTTAGAGGTGA TT AGGTAATGAGTTAGAGGTGA TT AGGTAATGAGTTAGAGGTGA TT ATGATTGGTAGGTGAGAAGT	TCACCTCTAACTCATTACCT
9	TATCCTTCAATCCCTCCACA	TCCCACACATCATTTCCATT AA TCCCACACATCATTTCCATT AA TCCCACACATCATTTCCATT AA TCCCACACATCATTTCCATT AA TCCCACACATCATTTCCATT AA TATCCTTCAATCCCTCCACA	GGGATGTGATTTGTTAGGAA TT GGGATGTGATTTGTTAGGAA TT GGGATGTGATTTGTTAGGAA TT GGGATGTGATTTGTTAGGAA TT GGGATGTGATTTGTTAGGAA TT AATGGAAATGATGTGTGGGA	TTCCTAACAAATCACATCCC
10	ACATTACACCTCATTCTCCC	TCCTCCTATTCCCTAACAAC TA TCCTCCTATTCCCTAACAAC TA TCCTCCTATTCCCTAACAAC TA TCCTCCTATTCCCTAACAAC TA TCCTCCTATTCCCTAACAAC TA ACATTACACCTCATTCTCCC	GATGAAGATTGAGGGAAGAA TT GATGAAGATTGAGGGAAGAA TT GATGAAGATTGAGGGAAGAA TT GATGAAGATTGAGGGAAGAA TT GATGAAGATTGAGGGAAGAA TT GTTGTTAGGGAATAGGAGGA	TTCTTCCCTCAATCTTCATC
11	TTTACTCCCTACACCTCCAA	TCCCATCTTCTTCCTAACTA TA TCCCATCTTCTTCCTAACTA TA TCCCATCTTCTTCCTAACTA TA TCCCATCTTCTTCCTAACTA TA TCCCATCTTCTTCCTAACTA TA TTTACTCCCTACACCTCCAA	GGGATTATGGGTTTGTAGTA TT GGGATTATGGGTTTGTAGTA TT GGGATTATGGGTTTGTAGTA TT GGGATTATGGGTTTGTAGTA TT GGGATTATGGGTTTGTAGTA TA TAGTTAGGAAGAAGATGGGA	TACTACAAACCCATAATCCC
12	TTCTCCCTCTATCAACTCTA	TCACAATCCTACCACTACCT AA TCACAATCCTACCACTACCT AA TCACAATCCTACCACTACCT AA TCACAATCCTACCACTACCT AA TCACAATCCTACCACTACCT AA TTCTCCCTCTATCAACTCTA	TAGAGGGAGTAAGATGAGGA TA TAGAGGGAGTAAGATGAGGA TA TAGAGGGAGTAAGATGAGGA TA TAGAGGGAGTAAGATGAGGA TA TAGAGGGAGTAAGATGAGGA TA AGGTAGTGGTAGGATTGTGA	TCCTCATCTTACTCCCTCTA
13	ACCCTTACTACTACATCATC	TAACCTACACATCTCCACAA TA TAACCTACACATCTCCACAA TA TAACCTACACATCTCCACAA TA TAACCTACACATCTCCACAA TA TAACCTACACATCTCCACAA TA ACCCTTACTACTACATCATC	GTGAAGTGGAAGGTGAGATT AT GTGAAGTGGAAGGTGAGATT AT GTGAAGTGGAAGGTGAGATT AT GTGAAGTGGAAGGTGAGATT AT GTGAAGTGGAAGGTGAGATT AA TTGTGGAGATGTGTAGGTTA	AATCTCACCTTCCACTTCAC
14	TCCTAACAACCAACTACTCC	TCAATCCATTACCATCCCAC AT TCAATCCATTACCATCCCAC AT TCAATCCATTACCATCCCAC AT TCAATCCATTACCATCCCAC AT TCAATCCATTACCATCCCAC AT TCCTAACAACCAACTACTCC	GAATGGAGGGTTAGAGGTAA TT GAATGGAGGGTTAGAGGTAA TT GAATGGAGGGTTAGAGGTAA TT GAATGGAGGGTTAGAGGTAA TT GAATGGAGGGTTAGAGGTAA TT GTGGGATGGTAATGGATTGA	TTACCTCTAACCCTCCATTC
15	TCTATCATTACCCTCCTCCT	AACCAAACCCACTACTACCA TT AACCAAACCCACTACTACCA TT AACCAAACCCACTACTACCA TT AACCAAACCCACTACTACCA TT AACCAAACCCACTACTACCA TT TCTATCATTACCCTCCTCCT	TGGGATAGTATGTGGAAAGT AA TGGGATAGTATGTGGAAAGT AA TGGGATAGTATGTGGAAAGT AA TGGGATAGTATGTGGAAAGT AA TGGGATAGTATGTGGAAAGT AA TGGTAGTAGTGGGTTTGGTT	ACTTTCCACATACTATCCCA
16	TATTCACCTTACAAACCCTC	TACCCAACTAAACCCAACTC TA TACCCAACTAAACCCAACTC TA TACCCAACTAAACCCAACTC TA TACCCAACTAAACCCAACTC TA TACCCAACTAAACCCAACTC TA TATTCACCTTACAAACCCTC	AGTTGGGTATGGAGAAAGGT AT AGTTGGGTATGGAGAAAGGT AT AGTTGGGTATGGAGAAAGGT AT AGTTGGGTATGGAGAAAGGT AT AGTTGGGTATGGAGAAAGGT AT GAGTTGGGTTTAGTTGGGTA	ACCTTTCTCCATACCCAACT
